# Supplementary material for: Effects of reduced kinematic and social play experience on affective appraisal of human-rat play in rats
Source: Front Zool. 2023 Oct 12;20:34. doi: 10.1186/s12983-023-00512-0 (PMC10568924; doi:10.1186/s12983-023-00512-0)
Supplement: Supplementary file 3 — Additional file 3. Appendices 3: Rat USV and play data. [file 12983_2023_512_MOESM3_ESM.csv]

Audio recording file number	The ID of Rat, needs to be combined with the batch identifier to create a unique id for each rat	The identifier of Three batches	how many days rats had been tickled	date of the data	three treatment, kinetic = kinematically reduced, social = socially reduced, contol = control group	number of 50-khz vocalisations during tickling sessions	total duration of 50-khz vocalisations during tickling sessions	number of 22-khz vocalisations during tickling sessions	total duration of 22-khz vocalisations during tickling sessions		which cluster did this rat come from
file	rat_ID	batch	days	date	treatment	rnvocal	rsum	aversive_n_vocal	aversive_sum	the order of the test	cluster
5	P2	A	1	09/08/2021	control	103	4.250206441	0	0	1	A2
6	S1	A	1	09/08/2021	social	146	7.432287366	1	0.045623452	2	A1
7	K1	A	1	09/08/2021	kinetic	154	6.786127168	1	0.013418662	3	A1
8	K2	A	1	09/08/2021	kinetic	118	4.44818332	0	0	4	A2
10	S3	A	1	09/08/2021	social	200	12.30677126	0	0	5	A3
11	S2	A	1	09/08/2021	social	66	2.203963666	0	0	6	A2
12	S4	A	1	09/08/2021	social	44	1.28014038	0	0	7	A4
13	K3	A	1	09/08/2021	kinetic	142	8.005161024	1	0.03241123	8	A3
14	K4	A	1	09/08/2021	kinetic	269	11.87840628	17	2.026837325	9	A4
15	S5	A	1	09/08/2021	social	158	5.594962841	0	0	10	A5
16	P3	A	1	09/08/2021	control	95	3.661230388	0	0	11	A3
17	P4	A	1	09/08/2021	control	211	9.378199835	0	0	12	A4
18	P5	A	1	09/08/2021	control	198	8.516515277	0	0	13	A5
19	P6	A	1	09/08/2021	control	162	6.365194055	0	0	14	A6
20	K5	A	1	09/08/2021	kinetic	242	13.21407927	0	0	15	A5
21	K6	A	1	09/08/2021	kinetic	92	3.32101569	23	0.713253509	16	A6
22	S6	A	1	09/08/2021	social	58	2.766721718	3	0.059248555	17	A6
25	P2	A	2	10/08/2021	control	53	1.793352601	2	0.03014038	1	A2
26	S1	A	2	10/08/2021	social	95	3.6723782	0	0	2	A1
27	K1	A	2	10/08/2021	kinetic	77	3.342485549	0	0	3	A1
28	K2	A	2	10/08/2021	kinetic	129	4.827828241	0	0	4	A2
29	S3	A	2	10/08/2021	social	107	7.133980182	0	0	5	A3
30	S2	A	2	10/08/2021	social	58	1.652146986	0	0	6	A2
31	S4	A	2	10/08/2021	social	171	7.740090834	2	0.076796036	7	A4
32	K3	A	2	10/08/2021	kinetic	153	9.074938068	0	0	8	A3
33	K4	A	2	10/08/2021	kinetic	271	13.86023947	12	0.425681255	9	A4
34	S5	A	2	10/08/2021	social	159	6.808422791	0	0	10	A5
35	P3	A	2	10/08/2021	control	96	3.150495458	0	0	11	A3
36	P4	A	2	10/08/2021	control	247	12.8457886	3	0.071635012	12	A4
37	P5	A	2	10/08/2021	control	195	8.770644096	0	0	13	A5
38	P6	A	2	10/08/2021	control	153	7.216969447	1	0.038604459	14	A6
39	K5	A	2	10/08/2021	kinetic	285	15.99071016	2	0.070189926	15	A5
40	K6	A	2	10/08/2021	kinetic	81	2.692609414	0	0	16	A6
41	S6	A	2	10/08/2021	social	59	2.234104046	1	0.01507019	17	A6
42	P2	A	3	11/08/2021	control	159	6.45685384	0	0	1	A2
43	S1	A	3	11/08/2021	social	59	2.591040462	0	0	2	A1
44	K1	A	3	11/08/2021	kinetic	140	5.934351775	2	0.069777044	3	A1
45	K2	A	3	11/08/2021	kinetic	148	4.721511148	4	0.075970273	4	A2
46	S3	A	3	11/08/2021	social	170	8.401527663	0	0	5	A3
47	S2	A	3	11/08/2021	social	96	3.116845582	0	0	6	A2
48	S4	A	3	11/08/2021	social	162	5.416597853	0	0	7	A4
49	K3	A	3	11/08/2021	kinetic	161	8.430429397	1	0.010941371	8	A3
50	K4	A	3	11/08/2021	kinetic	247	11.45809249	7	0.229149463	9	A4
51	S5	A	3	11/08/2021	social	220	8.438274154	1	0.017960363	10	A5
52	P3	A	3	11/08/2021	control	66	2.525185797	0	0	11	A3
53	P4	A	3	11/08/2021	control	213	9.338769612	2	0.044178365	12	A4
54	P5	A	3	11/08/2021	control	232	9.706234517	0	0	13	A5
55	P6	A	3	11/08/2021	control	147	6.299339389	0	0	14	A6
56	K5	A	3	11/08/2021	kinetic	266	12.41659785	1	0.018786127	15	A5
57	K6	A	3	11/08/2021	kinetic	61	1.982039637	5	0.080718415	16	A6
58	S6	A	3	11/08/2021	social	81	3.096614368	0	0	17	A6
59	P2	A	4	12/08/2021	control	133	4.554913295	0	0	1	A2
60	S1	A	4	12/08/2021	social	126	5.580924855	0	0	2	A1
61	K1	A	4	12/08/2021	kinetic	111	4.288191577	5	0.100536746	3	A1
62	K2	A	4	12/08/2021	kinetic	97	3.004128819	14	0.507431874	4	A2
63	S3	A	4	12/08/2021	social	167	9.453550784	0	0	5	A3
64	S2	A	4	12/08/2021	social	197	6.46758877	10	0.202312139	6	A2
65	S4	A	4	12/08/2021	social	181	6.569364162	0	0	7	A4
66	K3	A	4	12/08/2021	kinetic	94	4.746490504	52	1.467795211	8	A3
67	K4	A	4	12/08/2021	kinetic	195	8.495045417	30	1.283030553	9	A4
68	S5	A	4	12/08/2021	social	219	7.303674649	4	0.236168456	10	A5
69	P3	A	4	12/08/2021	control	88	2.863336086	0	0	11	A3
70	P4	A	4	12/08/2021	control	191	8.680429397	4	0.080511974	12	A4
71	P5	A	4	12/08/2021	control	204	8.833815029	0	0	13	A5
72	P6	A	4	12/08/2021	control	145	5.77807597	0	0	14	A6
74	K5	A	4	12/08/2021	kinetic	260	12.18249381	0	0	15	A5
75	K6	A	4	12/08/2021	kinetic	50	1.478323699	7	0.115194055	16	A6
76	S6	A	4	12/08/2021	social	85	2.87076796	0	0	17	A6
77	P2	A	5	13/08/2021	control	217	8.451279934	0	0	1	A2
78	S1	A	5	13/08/2021	social	123	5.380264244	0	0	2	A1
79	K1	A	5	13/08/2021	kinetic	86	3.978736581	0	0	3	A1
80	K2	A	5	13/08/2021	kinetic	119	3.783443435	6	0.258051197	4	A2
81	S3	A	5	13/08/2021	social	169	8.589801817	0	0	5	A3
82	S2	A	5	13/08/2021	social	256	9.879851363	0	0	6	A2
83	S4	A	5	13/08/2021	social	188	7.179603633	0	0	7	A4
84	K3	A	5	13/08/2021	kinetic	142	7.408546656	0	0	8	A3
85	K4	A	5	13/08/2021	kinetic	290	14.45561519	26	0.971098266	9	A4
86	S5	A	5	13/08/2021	social	279	11.64739884	0	0	10	A5
87	P3	A	5	13/08/2021	control	145	6.108587944	1	0.011767135	11	A3
88	P4	A	5	13/08/2021	control	273	12.95850537	2	0.039636664	12	A4
89	P5	A	5	13/08/2021	control	248	11.56420314	1	0.012592898	13	A5
90	P6	A	5	13/08/2021	control	198	8.542113955	0	0	14	A6
91	K5	A	5	13/08/2021	kinetic	305	16.86251032	3	0.083195706	15	A5
92	K6	A	5	13/08/2021	kinetic	85	2.714492155	1	0.011767135	16	A6
93	S6	A	5	13/08/2021	social	62	2.304500413	0	0	17	A6
95	P2	A	6	16/08/2021	control	66	2.310487201	0	0	1	A2
96	S1	A	6	16/08/2021	social	126	4.944260941	0	0	2	A1
97	K1	A	6	16/08/2021	kinetic	89	3.132328654	0	0	3	A1
98	K2	A	6	16/08/2021	kinetic	144	4.778488852	3	0.126548307	4	A2
99	S3	A	6	16/08/2021	social	185	9.791081751	0	0	5	A3
100	S2	A	6	16/08/2021	social	167	5.100330306	0	0	6	A2
101	S4	A	6	16/08/2021	social	167	5.516928159	0	0	7	A4
102	K3	A	6	16/08/2021	kinetic	91	4.567919075	0	0	8	A3
103	K4	A	6	16/08/2021	kinetic	253	11.82741536	8	0.294384806	9	A4
104	S5	A	6	16/08/2021	social	254	9.459537572	3	0.069157721	10	A5
105	P3	A	6	16/08/2021	control	92	3.236168456	0	0	11	A3
106	P4	A	6	16/08/2021	control	320	15.53323699	0	0	12	A4
107	P5	A	6	16/08/2021	control	215	9.48699422	0	0	13	A5
108	P6	A	6	16/08/2021	control	288	12.81977704	0	0	14	A6
109	K5	A	6	16/08/2021	kinetic	249	13.44735756	1	0.020024773	15	A5
110	K6	A	6	16/08/2021	kinetic	185	6.461395541	3	0.083195706	16	A6
111	S6	A	6	16/08/2021	social	92	3.358175062	2	0.025598679	17	A6
123	P2	A	7	17/08/2021	control	155	5.259083402	0	0	1	A2
124	S1	A	7	17/08/2021	social	127	4.819570603	0	0	2	A1
125	K1	A	7	17/08/2021	kinetic	2	0.030966144	0	0	3	A1
126	K2	A	7	17/08/2021	kinetic	140	4.770850537	5	0.134186623	4	A2
127	S3	A	7	17/08/2021	social	214	12.91535921	0	0	5	A3
128	S2	A	7	17/08/2021	social	258	9.475020644	10	0.205202312	6	A2
129	S4	A	7	17/08/2021	social	257	9.944260941	10	0.245871181	7	A4
130	K3	A	7	17/08/2021	kinetic	199	11.88769612	1	0.011560694	8	A3
131	K4	A	7	17/08/2021	kinetic	261	13.09537572	26	1.09909166	9	A4
132	S5	A	7	17/08/2021	social	320	13.25392238	0	0	10	A5
133	P3	A	7	17/08/2021	control	232	9.65297275	0	0	11	A3
134	P4	A	7	17/08/2021	control	245	11.69653179	0	0	12	A4
135	P5	A	7	17/08/2021	control	291	13.40276631	0	0	13	A5
136	P6	A	7	17/08/2021	control	198	7.698802642	0	0	14	A6
137	K5	A	7	17/08/2021	kinetic	326	18.28137903	0	0	15	A5
138	K6	A	7	17/08/2021	kinetic	164	6.063996697	9	0.206647399	16	A6
139	S6	A	7	17/08/2021	social	171	6.323699422	21	0.596820809	17	A6
140	P2	A	8	18/08/2021	control	166	6.570809249	0	0	1	A2
141	S1	A	8	18/08/2021	social	110	4.359207267	0	0	2	A1
142	K1	A	8	18/08/2021	kinetic	93	3.72419488	1	0.015276631	3	A1
143	K2	A	8	18/08/2021	kinetic	117	3.772295623	16	0.731420314	4	A2
144	S3	A	8	18/08/2021	social	140	7.163501239	0	0	5	A3
145	S2	A	8	18/08/2021	social	215	7.092485549	0	0	6	A2
146	S4	A	8	18/08/2021	social	227	8.740297275	0	0	7	A4
147	K3	A	8	18/08/2021	kinetic	181	10.04128819	3	0.076176713	8	A3
148	K4	A	8	18/08/2021	kinetic	292	14.84599505	22	1.108175062	9	A4
149	S5	A	8	18/08/2021	social	299	11.81564822	1	0.079892651	10	A5
150	P3	A	8	18/08/2021	control	126	4.882328654	0	0	11	A3
151	P4	A	8	18/08/2021	control	253	12.34351775	1	0.046449216	12	A4
152	P5	A	8	18/08/2021	control	274	13.11085879	5	0.101156069	13	A5
153	P6	A	8	18/08/2021	control	166	6.319983485	7	0.13150289	14	A6
154	K5	A	8	18/08/2021	kinetic	276	14.75763832	0	0	15	A5
155	K6	A	8	18/08/2021	kinetic	165	5.598265896	6	0.221304707	16	A6
156	S6	A	8	18/08/2021	social	102	3.662881916	0	0	17	A6
157	P2	A	9	19/08/2021	control	207	8.048100743	0	0	1	A2
158	S1	A	9	19/08/2021	social	97	3.92031379	0	0	2	A1
159	K1	A	9	19/08/2021	kinetic	100	4.422791082	0	0	3	A1
160	K2	A	9	19/08/2021	kinetic	145	4.593311313	15	0.776424443	4	A2
161	S3	A	9	19/08/2021	social	181	10.18909992	0	0	5	A3
162	S2	A	9	19/08/2021	social	208	6.931874484	0	0	6	A2
163	S4	A	9	19/08/2021	social	210	8.124483898	0	0	7	A4
164	K3	A	9	19/08/2021	kinetic	154	7.855904211	11	0.230800991	8	A3
166	K4	A	9	19/08/2021	kinetic	295	15.17382329	29	1.329273328	9	A4
167	S5	A	9	19/08/2021	social	340	13.45602808	4	0.147398844	10	A5
168	P3	A	9	19/08/2021	control	210	8.03447564	0	0	11	A3
169	P4	A	9	19/08/2021	control	220	9.878406276	2	0.03241123	12	A4
170	P5	A	9	19/08/2021	control	212	8.786952931	0	0	13	A5
171	P6	A	9	19/08/2021	control	242	10.0251858	0	0	14	A6
172	K5	A	9	19/08/2021	kinetic	301	15.24938068	0	0	15	A5
173	K6	A	9	19/08/2021	kinetic	157	5.588150289	4	0.163294798	16	A6
174	S6	A	9	19/08/2021	social	146	5.800990917	1	0.015689513	17	A6
175	P2	A	10	20/08/2021	control	271	11.01465731	0	0	1	A2
176	S1	A	10	20/08/2021	social	127	5.184764657	3	0.135631709	2	A1
177	K1	A	10	20/08/2021	kinetic	126	5.535714286	0	0	3	A1
178	K2	A	10	20/08/2021	kinetic	172	5.672997523	12	0.415359207	4	A2
179	S3	A	10	20/08/2021	social	200	12.02786953	0	0	5	A3
180	S2	A	10	20/08/2021	social	278	10.40627581	4	0.12076796	6	A2
181	S4	A	10	20/08/2021	social	257	9.395334434	0	0	7	A4
182	K3	A	10	20/08/2021	kinetic	200	11.13501239	0	0	8	A3
183	K4	A	10	20/08/2021	kinetic	300	15.809455	27	0.717175888	9	A4
184	S5	A	10	20/08/2021	social	365	13.9964905	5	0.135631709	10	A5
185	P3	A	10	20/08/2021	control	172	6.561519405	0	0	11	A3
186	P4	A	10	20/08/2021	control	260	12.40132122	4	0.126961189	12	A4
187	P5	A	10	20/08/2021	control	227	9.635012386	0	0	13	A5
188	P6	A	10	20/08/2021	control	222	8.8447564	16	0.394508671	14	A6
189	K5	A	10	20/08/2021	kinetic	290	16.70169282	1	0.044384806	15	A5
190	K6	A	10	20/08/2021	kinetic	237	9.106110652	3	0.106729975	16	A6
191	S6	A	10	20/08/2021	social	179	7.302023121	0	0	17	A6
117	P1	B	1	08/12/2021	control	47	2.292733278	43	4.104459125	1	B1
118	P2	B	1	08/12/2021	control	115	4.393063584	19	5.298513625	2	B2
120	K1	B	1	08/12/2021	kinetic	157	8.98059455	6	4.596201486	3	B1
121	K2	B	1	08/12/2021	kinetic	197	10.47584641	4	4.521882742	4	B2
122	S1	B	1	08/12/2021	social	96	4.158753097	2	2.54521057	5	B1
123	K3	B	1	08/12/2021	kinetic	131	5.807390586	5	3.766721718	6	B3
124	K4	B	1	08/12/2021	kinetic	224	9.490090834	16	5.335260116	7	B4
125	S5	B	1	08/12/2021	social	125	5.541907514	38	2.893476466	8	B5
126	P3	B	1	08/12/2021	control	224	9.794178365	2	0.024772915	9	B3
127	P4	B	1	08/12/2021	control	232	14.25392238	62	6.159785301	10	B4
128	S3	B	1	08/12/2021	social	117	5.938687036	11	3.325763832	11	B3
129	S2	B	1	08/12/2021	social	120	4.044797688	4	3.021676301	12	B2
130	S4	B	1	08/12/2021	social	166	7.472130471	2	2.210982659	13	B4
131	S6	B	1	08/12/2021	social	277	16.00206441	16	4.99132948	14	B6
132	P5	B	1	08/12/2021	control	142	5.133773741	18	1.548307184	15	B5
133	P6	B	1	08/12/2021	control	232	11.14884393	14	3.046449216	16	B6
134	K5	B	1	08/12/2021	kinetic	305	13.89884393	0	0	17	B5
135	K6	B	1	08/12/2021	kinetic	193	10.45458299	0	0	18	B6
137	P1	B	2	09/12/2021	control	30	1.322047894	0	0	1	B1
138	P2	B	2	09/12/2021	control	119	4.362303881	0	0	2	B2
139	K1	B	2	09/12/2021	kinetic	81	3.406482246	0	0	3	B1
140	K2	B	2	09/12/2021	kinetic	244	10.8014038	0	0	4	B2
141	S1	B	2	09/12/2021	social	30	1.126135425	0	0	5	B1
142	K3	B	2	09/12/2021	kinetic	79	3.180222956	2	0.098265896	6	B3
143	K4	B	2	09/12/2021	kinetic	268	9.9223782	5	0.117877787	7	B4
144	S5	B	2	09/12/2021	social	166	6.035920727	1	0.027456647	8	B5
145	P3	B	2	09/12/2021	control	176	6.164946325	0	0	9	B3
146	P4	B	2	09/12/2021	control	232	11.31812552	6	0.223369116	10	B4
147	S3	B	2	09/12/2021	social	72	2.672171759	0	0	11	B3
148	S2	B	2	09/12/2021	social	111	4.084847234	0	0	12	B2
149	S4	B	2	09/12/2021	social	139	5.087943848	0	0	13	B4
150	S6	B	2	09/12/2021	social	243	12.04624277	0	0	14	B6
151	P5	B	2	09/12/2021	control	146	4.744838976	0	0	15	B5
152	P6	B	2	09/12/2021	control	166	6.491535921	2	0.055739059	16	B6
153	K5	B	2	09/12/2021	kinetic	269	10.56317093	1	0.01300578	17	B5
154	K6	B	2	09/12/2021	kinetic	194	9.890792733	0	0	18	B6
157	P1	B	3	10/12/2021	control	69	2.715317919	2	4.769611891	1	B1
158	P2	B	3	10/12/2021	control	93	3.293352601	3	3.630883567	2	B2
159	K1	B	3	10/12/2021	kinetic	127	6.199215524	4	4.278695293	3	B1
160	K2	B	3	10/12/2021	kinetic	163	5.911023947	24	3.712014864	4	B2
161	S1	B	3	10/12/2021	social	52	2.013212221	1	4.845582164	5	B1
162	K3	B	3	10/12/2021	kinetic	117	4.912056152	4	4.097233691	6	B3
163	K4	B	3	10/12/2021	kinetic	238	9.224607762	12	5.332576383	7	B4
164	S5	B	3	10/12/2021	social	115	4.637696119	12	9.406688687	8	B5
165	P3	B	3	10/12/2021	control	214	7.912056152	2	8.125722543	9	B3
166	P4	B	3	10/12/2021	control	229	10.72068538	11	3.660611065	10	B4
167	S3	B	3	10/12/2021	social	57	2.312345169	5	3.89223782	11	B3
168	S2	B	3	10/12/2021	social	32	1.025598679	3	4.479355904	12	B2
169	S4	B	3	10/12/2021	social	63	2.165772089	6	4.796036334	13	B4
170	S6	B	3	10/12/2021	social	176	8.804500413	4	3.742155244	14	B6
171	P5	B	3	10/12/2021	control	225	7.33195706	1	4.15957886	15	B5
172	P6	B	3	10/12/2021	control	211	8.406275805	5	3.849298101	16	B6
173	K5	B	3	10/12/2021	kinetic	236	9.440338563	1	3.563790256	17	B5
174	K6	B	3	10/12/2021	kinetic	213	9.156069364	4	3.723162675	18	B6
176	P1	B	4	13/12/2021	control	12	0.439925681	1	4.528488852	1	B1
177	P2	B	4	13/12/2021	control	76	2.545004129	2	4.561106524	2	B2
178	K1	B	4	13/12/2021	kinetic	92	3.935796862	7	2.748348472	3	B1
179	K2	B	4	13/12/2021	kinetic	199	8.253509496	1	4.010115607	4	B2
180	S1	B	4	13/12/2021	social	4	0.063377374	1	2.957886045	5	B1
181	K3	B	4	13/12/2021	kinetic	160	6.929397192	1	2.988852188	6	B3
182	K4	B	4	13/12/2021	kinetic	231	9.914739884	7	3.998761354	7	B4
183	S5	B	4	13/12/2021	social	140	5.2111891	1	2.982246078	8	B5
184	P3	B	4	13/12/2021	control	263	12.19116433	1	3.3835673	9	B3
185	P4	B	4	13/12/2021	control	239	12.04190751	3	2.503715937	10	B4
186	S3	B	4	13/12/2021	social	83	3.89017341	1	5.195706028	11	B3
187	S2	B	4	13/12/2021	social	46	1.671965318	1	3.267960363	12	B2
188	S4	B	4	13/12/2021	social	63	2.186622626	1	3.75	13	B4
189	S6	B	4	13/12/2021	social	106	4.672171759	2	3.916184971	14	B6
190	P5	B	4	13/12/2021	control	172	5.92031379	1	2.38150289	15	B5
191	P6	B	4	13/12/2021	control	221	8.952931462	2	3.601156069	16	B6
192	K5	B	4	13/12/2021	kinetic	273	12.03839802	1	3.86209744	17	B5
193	K6	B	4	13/12/2021	kinetic	210	8.025392238	1	3.001032205	18	B6
195	P1	B	5	14/12/2021	control	9	0.319364162	1	3.187241949	1	B1
196	P2	B	5	14/12/2021	control	45	1.37510322	1	2.669900908	2	B2
197	K1	B	5	14/12/2021	kinetic	224	10.57287366	4	3.299958712	3	B1
198	S1	B	5	14/12/2021	social	51	1.829892651	2	3.096614368	5	B1
199	K3	B	5	14/12/2021	kinetic	204	8.468208092	3	2.395747316	6	B3
200	K4	B	5	14/12/2021	kinetic	242	9.399050372	8	3.574318745	7	B4
201	S5	B	5	14/12/2021	social	121	4.63790256	1	2.779521057	8	B5
202	P3	B	5	14/12/2021	control	284	12.13026424	1	3.173616846	9	B3
203	P4	B	5	14/12/2021	control	193	8.922791082	21	3.511147812	10	B4
204	S3	B	5	14/12/2021	social	180	8.436003303	1	2.810900083	11	B3
205	S2	B	5	14/12/2021	social	124	4.862716763	2	3.032617671	12	B2
206	S4	B	5	14/12/2021	social	113	4.533856317	1	2.293971924	13	B4
207	S6	B	5	14/12/2021	social	202	9.86849711	1	2.205821635	14	B6
208	P5	B	5	14/12/2021	control	159	5.854046243	4	8.166597853	15	B5
209	P6	B	5	14/12/2021	control	237	9.998761354	15	2.837943848	16	B6
210	K5	B	5	14/12/2021	kinetic	202	9.445912469	4	2.39657308	17	B5
211	K6	B	5	14/12/2021	kinetic	184	7.135012386	1	2.450867052	18	B6
213	P1	B	6	15/12/2021	control	8	0.227497936	321	47.47151115	1	B1
214	P2	B	6	15/12/2021	control	86	3.045623452	282	59.34537572	2	B2
215	K1	B	6	15/12/2021	kinetic	153	8.555532618	94	7.037159372	3	B1
216	K2	B	6	15/12/2021	kinetic	152	6.786952931	10	2.863748968	4	B2
217	S1	B	6	15/12/2021	social	73	3.014244426	48	8.62489678	5	B1
218	K3	B	6	15/12/2021	kinetic	138	5.725020644	97	9.086911643	6	B3
219	K4	B	6	15/12/2021	kinetic	152	6.759496284	23	3.641618497	7	B4
220	S5	B	6	15/12/2021	social	96	3.800165153	87	6.813996697	8	B5
221	P3	B	6	15/12/2021	control	230	9.359207267	1	3.177745665	9	B3
222	P4	B	6	15/12/2021	control	187	9.158753097	16	3.094962841	10	B4
223	S3	B	6	15/12/2021	social	150	7.3447564	10	2.068744839	11	B3
224	S2	B	6	15/12/2021	social	70	2.252890173	5	3.005986788	12	B2
225	S4	B	6	15/12/2021	social	36	1.190132122	2	1.80181668	13	B4
226	S6	B	6	15/12/2021	social	119	5.294384806	4	2.727497936	14	B6
227	P5	B	6	15/12/2021	control	127	4.315235343	2	2.78654005	15	B5
228	P6	B	6	15/12/2021	control	180	8.011767135	14	3.094137077	16	B6
229	K5	B	6	15/12/2021	kinetic	191	8.575557391	1	3.895127993	17	B5
230	K6	B	6	15/12/2021	kinetic	155	6.903798514	1	4.56255161	18	B6
232	P1	B	7	16/12/2021	control	9	0.286333609	1	2.638934765	1	B1
233	P2	B	7	16/12/2021	control	47	1.190545004	2	2.242774566	2	B2
234	K1	B	7	16/12/2021	kinetic	159	8.206647399	5	3.67877787	3	B1
235	K2	B	7	16/12/2021	kinetic	172	7.656895128	3	2.303674649	4	B2
236	S1	B	7	16/12/2021	social	14	0.472543353	4	3.352807597	5	B1
237	K3	B	7	16/12/2021	kinetic	152	6.570396367	5	4.526837325	6	B3
238	K4	B	7	16/12/2021	kinetic	210	9.238026424	14	2.887076796	7	B4
239	S5	B	7	16/12/2021	social	159	5.911436829	49	4.779108175	8	B5
240	P3	B	7	16/12/2021	control	322	14.51857969	138	8.727291495	9	B3
241	P4	B	7	16/12/2021	control	228	11.25206441	52	4.144921552	10	B4
242	S3	B	7	16/12/2021	social	172	8.100949628	28	4.279314616	11	B3
243	S2	B	7	16/12/2021	social	120	4.934351775	2	2.401734104	12	B2
244	S4	B	7	16/12/2021	social	43	1.637283237	1	2.3447564	13	B4
245	S6	B	7	16/12/2021	social	139	6.361478117	3	3.068744839	14	B6
246	P5	B	7	16/12/2021	control	39	1.158959538	1	3.811725846	15	B5
247	P6	B	7	16/12/2021	control	180	7.652766309	6	3.597440132	16	B6
248	K5	B	7	16/12/2021	kinetic	269	12.80202312	4	2.802023121	17	B5
249	K6	B	7	16/12/2021	kinetic	124	5.267547481	1	3.093517754	18	B6
41	P1	C	1	09/05/2022	control	51	2.234310487	1	0.039017341	1	C2
42	P2	C	1	09/05/2022	control	121	5.247109827	0	0	2	C3
43	K1	C	1	09/05/2022	kinetic	99	4.665772089	1	0.045623452	3	C1
44	K2	C	1	09/05/2022	kinetic	125	5.657720892	1	0.013418662	4	C2
45	S1	C	1	09/05/2022	social	199	8.630057803	0	0	5	C2
46	K3	C	1	09/05/2022	kinetic	45	1.762386457	0	0	6	C3
47	K4	C	1	09/05/2022	kinetic	4	0.123245252	0	0	7	C4
48	S2	C	1	09/05/2022	social	291	14.6471924	0	0	8	C3
49	P3	C	1	09/05/2022	control	118	4.943228737	1	0.03241123	9	C3
50	P4	C	1	09/05/2022	control	152	6.662675475	17	2.026837325	10	C4
51	S3	C	1	09/05/2022	social	131	6.374483898	0	0	11	C4
52	S4	C	1	09/05/2022	social	55	2.030346821	0	0	12	C4
53	S5	C	1	09/05/2022	social	142	6.172997523	0	0	13	C4
54	S6	C	1	09/05/2022	social	4	0.10776218	0	0	14	C4
55	P5	C	1	09/05/2022	control	187	7.236374897	0	0	15	C4
56	P6	C	1	09/05/2022	control	229	10.27642444	0	0	16	C4
57	K5	C	1	09/05/2022	kinetic	200	10.29954583	23	0.713253509	17	C4
58	K6	C	1	09/05/2022	kinetic	138	6.272708505	3	0.059248555	18	C4
59	P1	C	2	10/05/2022	control	190	9.140379851	2	0.078860446	1	C2
60	P2	C	2	10/05/2022	control	144	6.623658134	2	0.03014038	2	C3
61	K1	C	2	10/05/2022	kinetic	222	9.963872832	0	0	3	C1
63	K2	C	2	10/05/2022	kinetic	142	5.842279108	0	0	4	C2
64	S1	C	2	10/05/2022	social	156	6.856936416	0	0	5	C2
65	K3	C	2	10/05/2022	kinetic	120	4.537778695	0	0	6	C3
66	K4	C	2	10/05/2022	kinetic	9	0.28447564	0	0	7	C4
67	S2	C	2	10/05/2022	social	316	17.11251032	2	0.076796036	8	C3
68	P3	C	2	10/05/2022	control	178	6.696531792	0	0	9	C3
69	P4	C	2	10/05/2022	control	184	9.020024773	12	0.425681255	10	C4
70	S3	C	2	10/05/2022	social	188	9.038191577	0	0	11	C4
71	S4	C	2	10/05/2022	social	129	5.480181668	0	0	12	C4
72	S5	C	2	10/05/2022	social	163	6.988645747	3	0.071635012	13	C4
73	S6	C	2	10/05/2022	social	19	0.561519405	0	0	14	C4
74	P5	C	2	10/05/2022	control	198	9.285920727	1	0.038604459	15	C4
75	P6	C	2	10/05/2022	control	239	10.38687036	2	0.070189926	16	C4
76	K5	C	2	10/05/2022	kinetic	194	10.66948803	0	0	17	C4
77	K6	C	2	10/05/2022	kinetic	99	3.831131296	1	0.01507019	18	C4
79	P1	C	3	11/05/2022	control	172	7.421552436	1	0.016308836	1	C2
80	P2	C	3	11/05/2022	control	104	4.010528489	0	0	2	C3
81	K1	C	3	11/05/2022	kinetic	216	9.041907514	0	0	3	C1
82	K2	C	3	11/05/2022	kinetic	71	2.850949628	2	0.069777044	4	C2
83	S1	C	3	11/05/2022	social	249	12.2636251	4	0.075970273	5	C2
84	K3	C	3	11/05/2022	kinetic	149	6.253303055	0	0	6	C3
85	K4	C	3	11/05/2022	kinetic	8	0.182287366	0	0	7	C4
86	S2	C	3	11/05/2022	social	190	7.602807597	0	0	8	C3
87	P3	C	3	11/05/2022	control	273	11.7545417	1	0.010941371	9	C3
88	P4	C	3	11/05/2022	control	200	9.025598679	7	0.229149463	10	C4
89	S3	C	3	11/05/2022	social	124	5.044178365	1	0.017960363	11	C4
90	S4	C	3	11/05/2022	social	10	0.429190751	0	0	12	C4
91	S5	C	3	11/05/2022	social	187	8.365606936	2	0.044178365	13	C4
92	S6	C	3	11/05/2022	social	39	1.373245252	0	0	14	C4
93	P5	C	3	11/05/2022	control	176	7.18971924	0	0	15	C4
94	P6	C	3	11/05/2022	control	269	12.00474814	1	0.018786127	16	C4
95	K5	C	3	11/05/2022	kinetic	207	9.852601156	5	0.080718415	17	C4
96	K6	C	3	11/05/2022	kinetic	107	4.007844756	0	0	18	C4
98	P1	C	4	12/05/2022	control	225	9.981420314	0	0	1	C2
99	P2	C	4	12/05/2022	control	108	4.858381503	0	0	2	C3
100	K1	C	4	12/05/2022	kinetic	161	7.243393889	0	0	3	C1
101	K2	C	4	12/05/2022	kinetic	83	3.096201486	5	0.100536746	4	C2
102	S1	C	4	12/05/2022	social	202	9.160404624	14	0.507431874	5	C2
103	K3	C	4	12/05/2022	kinetic	188	7.099504542	0	0	6	C3
104	K4	C	4	12/05/2022	kinetic	10	0.211601982	10	0.202312139	7	C4
105	S2	C	4	12/05/2022	social	214	9.619942197	0	0	8	C3
106	P3	C	4	12/05/2022	control	153	6.165565648	52	1.467795211	9	C3
107	P4	C	4	12/05/2022	control	154	7.0171346	30	1.283030553	10	C4
108	S3	C	4	12/05/2022	social	82	3.450041288	4	0.236168456	11	C4
109	S4	C	4	12/05/2022	social	91	3.513212221	0	0	12	C4
110	S5	C	4	12/05/2022	social	191	9.190132122	4	0.080511974	13	C4
111	S6	C	4	12/05/2022	social	31	0.930842279	0	0	14	C4
112	P5	C	4	12/05/2022	control	191	7.208505367	0	0	15	C4
113	P6	C	4	12/05/2022	control	260	11.86684558	0	0	16	C4
114	K5	C	4	12/05/2022	kinetic	378	19.39781173	7	0.115194055	17	C4
116	K6	C	4	12/05/2022	kinetic	116	4.225020644	0	0	18	C4
118	P1	C	5	13/05/2022	control	248	11.16948803	1	0.012592898	1	C2
119	P2	C	5	13/05/2022	control	109	4.421965318	0	0	2	C3
120	K1	C	5	13/05/2022	kinetic	202	8.664327002	0	0	3	C1
121	K2	C	5	13/05/2022	kinetic	91	3.103220479	0	0	4	C2
122	S1	C	5	13/05/2022	social	195	8.738026424	6	0.258051197	5	C2
123	K3	C	5	13/05/2022	kinetic	182	7.569777044	0	0	6	C3
124	K4	C	5	13/05/2022	kinetic	3	0.081750619	0	0	7	C4
125	S2	C	5	13/05/2022	social	203	7.86416185	0	0	8	C3
126	P3	C	5	13/05/2022	control	149	5.592485549	0	0	9	C3
127	P4	C	5	13/05/2022	control	197	9.877374071	26	0.971098266	10	C4
128	S3	C	5	13/05/2022	social	83	3.137076796	0	0	11	C4
129	S4	C	5	13/05/2022	social	70	2.240297275	1	0.011767135	12	C4
130	S5	C	5	13/05/2022	social	169	7.603633361	2	0.039636664	13	C4
131	S6	C	5	13/05/2022	social	70	2.319983485	1	0.012592898	14	C4
132	P5	C	5	13/05/2022	control	162	6.461395541	0	0	15	C4
133	P6	C	5	13/05/2022	control	209	9.521676301	3	0.083195706	16	C4
134	K5	C	5	13/05/2022	kinetic	175	7.177332783	1	0.011767135	17	C4
135	K6	C	5	13/05/2022	kinetic	154	6.122419488	0	0	18	C4
137	P1	C	6	16/05/2022	control	196	9.575763832	0	0	1	C2
138	P2	C	6	16/05/2022	control	135	5.330924855	0	0	2	C3
139	K1	C	6	16/05/2022	kinetic	169	6.939925681	0	0	3	C1
140	K2	C	6	16/05/2022	kinetic	25	0.696944674	0	0	4	C2
141	S1	C	6	16/05/2022	social	171	7.780966144	3	0.126548307	5	C2
142	K3	C	6	16/05/2022	kinetic	165	6.174442609	0	0	6	C3
143	K4	C	6	16/05/2022	kinetic	11	0.284269199	0	0	7	C4
144	S2	C	6	16/05/2022	social	222	9.249380677	0	0	8	C3
145	P3	C	6	16/05/2022	control	205	8.262799339	0	0	9	C3
146	P4	C	6	16/05/2022	control	171	8.212840628	8	0.294384806	10	C4
147	S3	C	6	16/05/2022	social	47	1.97853014	3	0.069157721	11	C4
148	S4	C	6	16/05/2022	social	77	3.065854666	0	0	12	C4
149	S5	C	6	16/05/2022	social	136	5.647398844	0	0	13	C4
150	S6	C	6	16/05/2022	social	41	1.510322048	0	0	14	C4
151	P5	C	6	16/05/2022	control	198	9.144095789	0	0	15	C4
152	P6	C	6	16/05/2022	control	222	9.462221305	1	0.020024773	16	C4
153	K5	C	6	16/05/2022	kinetic	253	12.45602808	3	0.083195706	17	C4
154	K6	C	6	16/05/2022	kinetic	190	7.819157721	2	0.025598679	18	C4
157	P1	C	7	17/05/2022	control	201	9.438687036	3	0.069983485	1	C2
158	P2	C	7	17/05/2022	control	80	2.978736581	0	0	2	C3
159	K1	C	7	17/05/2022	kinetic	218	8.20251858	0	0	3	C1
160	K2	C	7	17/05/2022	kinetic	40	1.284062758	0	0	4	C2
161	S1	C	7	17/05/2022	social	212	9.031585467	5	0.134186623	5	C2
162	K3	C	7	17/05/2022	kinetic	125	4.665152766	0	0	6	C3
163	K4	C	7	17/05/2022	kinetic	3	0.088150289	10	0.205202312	7	C4
164	S2	C	7	17/05/2022	social	183	7.403798514	10	0.245871181	8	C3
165	P3	C	7	17/05/2022	control	111	4.172584641	1	0.011560694	9	C3
166	P4	C	7	17/05/2022	control	187	9.774979356	26	1.09909166	10	C4
167	S3	C	7	17/05/2022	social	70	2.722956235	0	0	11	C4
168	S4	C	7	17/05/2022	social	74	2.695086705	0	0	12	C4
169	S5	C	7	17/05/2022	social	118	5.199009083	0	0	13	C4
170	S6	C	7	17/05/2022	social	20	0.599504542	0	0	14	C4
171	P5	C	7	17/05/2022	control	169	7.664327002	0	0	15	C4
172	P6	C	7	17/05/2022	control	227	11.17382329	0	0	16	C4
173	K5	C	7	17/05/2022	kinetic	209	9.907514451	9	0.206647399	17	C4
174	K6	C	7	17/05/2022	kinetic	174	6.885012386	21	0.596820809	18	C4
177	P1	C	8	18/05/2022	control	176	8.133980182	3	0.059867878	1	C2
178	P2	C	8	18/05/2022	control	39	1.766515277	0	0	2	C3
179	K1	C	8	18/05/2022	kinetic	193	7.714905037	0	0	3	C1
180	K2	C	8	18/05/2022	kinetic	11	0.303674649	1	0.015276631	4	C2
181	S1	C	8	18/05/2022	social	225	9.820809249	16	0.731420314	5	C2
182	K3	C	8	18/05/2022	kinetic	190	7.707473163	0	0	6	C3
183	K4	C	8	18/05/2022	kinetic	3	0.131090008	0	0	7	C4
184	S2	C	8	18/05/2022	social	203	8.37510322	0	0	8	C3
185	P3	C	8	18/05/2022	control	209	8.609000826	3	0.076176713	9	C3
186	P4	C	8	18/05/2022	control	173	10.99463254	22	1.108175062	10	C4
187	S3	C	8	18/05/2022	social	95	4.637076796	1	0.079892651	11	C4
188	S4	C	8	18/05/2022	social	119	4.767960363	0	0	12	C4
189	S5	C	8	18/05/2022	social	174	7.884393064	1	0.046449216	13	C4
190	S6	C	8	18/05/2022	social	14	0.409372419	5	0.101156069	14	C4
191	P5	C	8	18/05/2022	control	148	6.459537572	7	0.13150289	15	C4
192	P6	C	8	18/05/2022	control	232	10.95623452	0	0	16	C4
193	K5	C	8	18/05/2022	kinetic	193	9.465317919	6	0.221304707	17	C4
195	K6	C	8	18/05/2022	kinetic	0	0	0	0	18	C4
196	P1	C	9	19/05/2022	control	161	7.024566474	2	0.041701073	1	C2
197	P2	C	9	19/05/2022	control	68	2.5776218	0	0	2	C3
198	K1	C	9	19/05/2022	kinetic	196	8.206647399	0	0	3	C1
199	K2	C	9	19/05/2022	kinetic	17	0.542939719	0	0	4	C2
200	S1	C	9	19/05/2022	social	202	8.840627581	15	0.776424443	5	C2
201	K3	C	9	19/05/2022	kinetic	230	9.84909166	0	0	6	C3
202	K4	C	9	19/05/2022	kinetic	62	2.373864575	0	0	7	C4
203	S2	C	9	19/05/2022	social	185	7.569157721	0	0	8	C3
204	P3	C	9	19/05/2022	control	126	4.50206441	11	0.230800991	9	C3
205	P4	C	9	19/05/2022	control	197	10.91184971	29	1.329273328	10	C4
206	S3	C	9	19/05/2022	social	86	3.659991742	4	0.147398844	11	C4
207	S4	C	9	19/05/2022	social	93	3.627374071	0	0	12	C4
208	S5	C	9	19/05/2022	social	174	8.771056978	2	0.03241123	13	C4
209	S6	C	9	19/05/2022	social	123	5.118703551	0	0	14	C4
210	P5	C	9	19/05/2022	control	163	7.427332783	0	0	15	C4
211	P6	C	9	19/05/2022	control	213	8.728323699	0	0	16	C4
212	K5	C	9	19/05/2022	kinetic	174	7.886457473	4	0.163294798	17	C4
213	K6	C	9	19/05/2022	kinetic	176	7.899050372	1	0.015689513	18	C4
215	P1	C	10	20/05/2022	control	225	10.25227085	0	0	1	C2
216	P2	C	10	20/05/2022	control	78	3.100536746	0	0	2	C3
217	K1	C	10	20/05/2022	kinetic	109	3.971717589	3	0.135631709	3	C1
218	K2	C	10	20/05/2022	kinetic	25	0.7671346	0	0	4	C2
219	S1	C	10	20/05/2022	social	254	11.41535921	12	0.415359207	5	C2
220	K3	C	10	20/05/2022	kinetic	195	7.45251858	0	0	6	C3
221	K4	C	10	20/05/2022	kinetic	24	0.786333609	4	0.12076796	7	C4
222	S2	C	10	20/05/2022	social	206	8.024979356	0	0	8	C3
223	P3	C	10	20/05/2022	control	144	5.193848059	0	0	9	C3
224	P4	C	10	20/05/2022	control	218	11.54768786	27	0.717175888	10	C4
225	S3	C	10	20/05/2022	social	90	3.725433526	5	0.135631709	11	C4
226	S4	C	10	20/05/2022	social	107	3.926507019	0	0	12	C4
227	S5	C	10	20/05/2022	social	182	8.375722543	4	0.126961189	13	C4
228	S6	C	10	20/05/2022	social	103	3.599710983	0	0	14	C4
229	P5	C	10	20/05/2022	control	187	7.567506193	16	0.394508671	15	C4
230	P6	C	10	20/05/2022	control	253	12.13439306	1	0.044384806	16	C4
231	K5	C	10	20/05/2022	kinetic	151	7.221511148	3	0.106729975	17	C4
232	K6	C	10	20/05/2022	kinetic	224	10.55924855	0	0	18	C4
